# Supplementary material for: Therapeutic Plasma Exchange in Critically Ill Children with Neuroimmunological Disorders: A Single-Center Cohort Study
Source: Children (Basel). 2026 Jul 9;13(7):908. doi: 10.3390/children13070908 (PMC13407348; doi:10.3390/children13070908)
Supplement: Supplementary file 1 [file children-13-00908-s001.zip]

Archive with 1 entries (1 files):
- children-4402418-supplementary.pdf
